# Supplementary material for: Specificity in diversity: single origin of a widespread ciliate-bacteria symbiosis
Source: Proc Biol Sci. 2017 Jul 12;284(1858):20170764. doi: 10.1098/rspb.2017.0764 (PMC5524500; doi:10.1098/rspb.2017.0764)
Supplement: Supplementary Table 1 [file rspb20170764supp1.xls]

## Sheet: Sheet1
Morphospecies	Locality	Cell body involution	Nuclei	Cells with 18S rRNA sequenced	Cells with 16S rRNA sequenced
H	Sant' Andrea & Cavoli, Elba	Pseudotrophosome	Row of 1 Mic, 2 Mac	8	7
BT	Fetovaia, Elba	Tubular	Cluster of 2 Mic, 4 Mac	2 (32 clones)	4
FB	Fetovaia, Elba	Open	Row of > 10 nuclei	5	4
FBG (cf. K. canalis)	Fetovaia, Elba	canalis-type	Row of 2 Mic, 5 Mac	2	2
LFY	Cavoli, Elba	Open	n.d.	3	3
LPFa	Fetovaia, Elba	Tubular	Multiple clusters of ~2 Mic, ~5 Mac	6	7
LPF	Fetovaia, Elba	Open	Multiple clusters of ~2 Mic, ~5 Mac	5	n.a.
PF	Fetovaia, Elba	Open	Row of 1 Mic, 2 Mac	3	n.a.
PFC (cf. K. uninucleatus)	Fetovaia, Elba	Open	Cluster of 2 Mic + ?4 Mac	2	n.a.
SD	Fetovaia, Elba	Open	~50 clusters of 2 Mic, ≥4 Mac	2 (46 clones)	6
TUN	Sant' Andrea, Elba	Tubular	n.d.	3	3
UNK	Cavoli, Elba	n.d.	n.d.	2	2
FM	Twin Cayes	Open	Row of > 10 nuclei	4	4
G	Twin Cayes	Tubular	Row of > 10 nuclei	4	4
FW	Twin Cayes	Open	n.d.	2 (22 clones)	3
MB	Twin Cayes	Open	n.d.	2 (26 clones)	n.a.
TC	Twin Cayes	Tubular	n.d.	2 (28 clones)	3
			TOTAL	57	52
Abbreviations
n.d. – not determined
n.a. – not amplified by PCR
Mic – micronuclei
Mac – macronuclei
