# Supplementary material for: Specificity in diversity: single origin of a widespread ciliate-bacteria symbiosis
Source: Proc Biol Sci. 2017 Jul 12;284(1858):20170764. doi: 10.1098/rspb.2017.0764 (PMC5524500; doi:10.1098/rspb.2017.0764)
Supplement: Supplementary Table 2 [file rspb20170764supp2.xls]

## Sheet: Sheet1
Accession no.	Species	Class
M97909.1	Blepharisma americanum	Heterotrichea
X65152.1	Climacostomum virens	Heterotrichea
AM295495.1	Chattonidium setense	Heterotrichea
EU379939.1	Condylostoma curva	Heterotrichea
DQ822482.1	Condylostoma minutum	Heterotrichea
L31517.1	Gruberia sp.	Heterotrichea
EU583993.1	Peritromus faurei	Heterotrichea
AJ537427.1	Peritromus kahli	Heterotrichea
L31518.1	Spirostomum ambiguum	Heterotrichea
FN659822.1	Stentor multiformis	Heterotrichea
AF357913.1	Stentor roeseli	Heterotrichea
JF800908.1	Apotrachelocerca arenicola voucher XY09100901	Karyorelictea
KP970249.1	Corlissina maricaensis clone 01	Karyorelictea
AY187925.1	Geleia fossata	Karyorelictea
AY187932.1	Geleia simplex strain 2000Nah	Karyorelictea
JF437558.1	Geleia sinica strain A440	Karyorelictea
AY187933.1	Geleia swedmarkii	Karyorelictea
FJ467505.1	Kentrophoros flavus isolate QD061123	Karyorelictea
FJ467506.1	Kentrophoros gracilis isolate QD061131	Karyorelictea
KC542934.1	Kovalevaia sulcata	Karyorelictea
L31519.1	Loxodes magnus	Karyorelictea
AM946031.1	Loxodes striatus isolate L5	Karyorelictea
AY187924.1	Parduczia orbis	Karyorelictea
JX015375.1	Remanella margaritifera isolate XY09061001	Karyorelictea
JX015373.1	Remanella microstoma isolate XY10062801	Karyorelictea
GQ167153.1	Trachelocerca ditis	Karyorelictea
AB505482.1	Uncultured eukaryote 18S rRNA clone: RM1-SGM25	Karyorelictea
AB505533.1	Uncultured eukaryote 18S rRNA clone: RM2-SGM25	Karyorelictea
AB505534.1	Uncultured eukaryote 18S rRNA clone: RM2-SGM26	Karyorelictea
JX204736.1	Wilbertomorpha colpoda isolate XY11050501	Karyorelictea
