# Supplementary material for: Specificity in diversity: single origin of a widespread ciliate-bacteria symbiosis
Source: Proc Biol Sci. 2017 Jul 12;284(1858):20170764. doi: 10.1098/rspb.2017.0764 (PMC5524500; doi:10.1098/rspb.2017.0764)
Supplement: Supplementary Table 3 [file rspb20170764supp3.xls]

## Sheet: Sheet1
Accession no.*	Species	Order**
AF387301	Acidiferrobacter thiooxydans	Chromatiales
AF406554	Alkalilimnicola ehrlichii MLHE-1	Chromatiales
AF114783	Alkalispirillum mobile	Chromatiales
CP001896 (2025534-2027048)	Allochromatium vinosum DSM 180	Chromatiales
AY359282	Aquicella lusitana	Legionellales
AM404264	Aquisalimonas asiatica	Chromatiales
DQ239766	Arenimonas malthae	Xanthomonadales
M26631	Arhodomonas aquaeolei	Chromatiales
AF110274	Beggiatoa alba B18LD	Thiotrichales
ACKY01000036 (4276-5797)	Cardiobacterium hominis ATCC 15826	Cardiobacteriales
AJ223234	Chromatium okenii	Chromatiales
HM208383	Coxiella burnetii	Legionellales
CP000513 (1336008-1337539)	Dichelobacter nodosus VCS1703A	Cardiobacteriales
GQ857549	Diplorickettsia massiliensis	Legionellales
AY298904	Ectothiorhodosinus mongolicus	Chromatiales
EU700082	Ectothiorhodospira shaposhnikovii	Chromatiales
Z32637	Fluoribacter dumoffii	Legionellales
AY928394	Francisella philomiragia	Thiotrichales
EF495228	Granulosicoccus antarcticus	Chromatiales
X93472	Halochromatium glycolicum	Chromatiales
CP000544 (952248-953785)	Halorhodospira halophila SL1	Chromatiales
AB643473	Halorhodospira neutriphila	Chromatiales
AF170419	Halothiobacillus kellyi	Chromatiales
JN175334	Halothiobacillus neapolitanus	Chromatiales
AJ224430	Isochromatium buderi	Chromatiales
AJ006212	Lamprocystis purpurea	Chromatiales
AJ006063	Lamprocystis roseopersicina	Chromatiales
Z49738	Legionella wadsworthii	Legionellales
X87277	Leucothrix mucor	Thiotrichales
EF660758	Luteimonas aestuarii	Xanthomonadales
AB166878	Lysobacter koreensis	Xanthomonadales
EU850806	Marichromatium gracile	Chromatiales
X72773	Methylobacter whittenburyi	Methylococcales
U89300	Methylocaldum szegediense	Methylococcales
X72771	Methylococcus capsulatus	Methylococcales
X72767	Methylomicrobium agile	Methylococcales
X72776	Methylomonas aurantiaca	Methylococcales
AF304196	Methylomonas methanica	Methylococcales
X95460	Methylophaga thalassica	Thiotrichales
U67929	Methylosphaera hansonii	Methylococcales
EF103127	Natronocella acetinitrilica	Chromatiales
HM038001	Nitrococcus mobilis	Chromatiales
AF287298	Nitrosococcus halophilus	Chromatiales
AY690336	Nitrosococcus oceani	Chromatiales
U36941	Piscirickettsia salmonis	Thiotrichales
AM418384	Pseudoxanthomonas spadix	Xanthomonadales
X84316	Rhabdochromatium marinum	Chromatiales
DQ298025	Rheinheimera chironomi	Chromatiales
AF432145	Sedimenticola selenatireducens	Incertae sedis
U62646	Stenotrophomonas maltophilia	Xanthomonadales
AB245479	Sulfurivirga caldicuralii	Thiotrichales
AJ717394	Suttonella ornithocola	Cardiobacteriales
AF227161	Tatlockia maceachernii	Legionellales
EU124668	Thioalkalibacter halophilus	Chromatiales
AF481118	Thioalkalispira microaerophila	Chromatiales
AF126545	Thioalkalivibrio denitrificans	Chromatiales
AF329083	Thioalkalivibrio jannaschii	Chromatiales
AJ404006	Thiobaca trueperi	Chromatiales
AF112998	Thiocapsa roseopersicina	Chromatiales
FN293055	Thiococcus pfennigii	Chromatiales
AGFC01000063 (14993-16509)	Thiocystis violascens DSM 198	Chromatiales
EF999974	Thiodictyon bacillosum	Chromatiales
AJ002796	Thiohalocapsa halophila	Chromatiales
DQ469584	Thiohalophilus thiocyanatoxydans	Chromatiales
DQ469576	Thiohalospira halophila	Chromatiales
FM178271	Thiolamprovum pedioforme	Chromatiales
AF013975	Thiomicrospira chilensis	Thiotrichales
AM748925	Thiophaeococcus mangrovi	Chromatiales
AB266389	Thioprofundum hispidum	Chromatiales
FN293057	Thiorhodococcus minor	Chromatiales
AGFD01000020 (25655-27178)	Thiorhodospira sibirica ATCC 700588	Chromatiales
AB016986	Thiorhodovibrio winogradskyi	Chromatiales
AB042545	Thiothrix flexilis	Thiotrichales
AB118236	Thiovirga sulfuroxydans	Chromatiales
FR749910	Xanthomonas perforans	Xanthomonadales
AB558557	Xanthomonas theicola	Xanthomonadales
AF192343	Xylella fastidiosa	Xanthomonadales
AY102612	Caedibacter taeniospiralis	Symbiont
U77478	Candidatus Endoriftia persephone (host: Riftia pachyptila)	Symbiont
CP000488 (1081270-1082807)	Candidatus Ruthia magnifica str. Cm (host: Calyptogena magnifica)	Symbiont
EU439003	Candidatus Thiobios zoothamnicoli (host: Zoothamnium niveum)	Symbiont
AB214932	Symbiont of Alviniconcha hessleri	Symbiont
AY951931	Symbiont of Bathymodiolus azoricus	Symbiont
AM236327	Symbiont of Bathymodiolus heckerae	Symbiont
FN822779	Symbiont of Bathymodiolus mauritanicus	Symbiont
FM211773	Symbiont of Codakia orbicularis	Symbiont
U77482	Symbiont of Escarpia spicata	Symbiont
AB238964	Symbiont of Ifremeria nautilei	Symbiont
U77481	Symbiont of Lamellibrachia columna	Symbiont
AF328856	Symbiont Gamma1 of Olavius algarvensis	Symbiont
AJ620507	Symbiont Gamma1 of Olavius crassitunicatus	Symbiont
AJ620496	Symbiont Gamma3 of Olavius algarvensis	Symbiont
AJ620508	Symbiont Gamma3 of Olavius crassitunicatus	Symbiont
FN658699	Symbiont of Rimicaris exoculata	Symbiont
L25709	Symbiont of Solemya reidi	Symbiont
M90415	Symbiont of Solemya velum	Symbiont
JQ347371	Env. sequence from coral Acropora pruinosa	Uncultivated
GU119047	Env. sequence from coral Porites astereoides	Uncultivated
DQ513032	Env. sequence from crustal fluids, Baby Bare Seamount	Uncultivated
AB694061	Env. sequence from deep-sea sediment, Japan	Uncultivated
FJ905747	Env. sequence from iron oxide sediment, Tonga Arc	Uncultivated
JF272102	Env. sequence from marine biofilm	Uncultivated
KC009908	Env. sequence from marine mud, French Guiana	Uncultivated
JF344142	Env. sequence from oil-polluted sediment, Cíes Islands, Spain	Uncultivated
JF344692	Env. sequence from oil-polluted sediment, Cíes Islands, Spain	Uncultivated
JX504483	Env. sequence from oolitic sand, Highborne Cay, Bahamas	Uncultivated
JX504409	Env. sequence from oolitic sand, Highborne Cay, Bahamas	Uncultivated
JN977228	Env. sequence from sediment, Jiaozhao Bay, China	Uncultivated
FN553505	Env. sequence from sediment, Logatchev hydrothermal vent field	Uncultivated
JF809744	Env. sequence from sediment, Medee hypersaline basin, Mediterranean Sea	Uncultivated
JF809790	Env. sequence from sediment, Medee hypersaline basin, Mediterranean Sea	Uncultivated
EU652572	Env. sequence from sediment, Yellow Sea, China	Uncultivated
JQ800972	Env. sequence from soil, Yellow River Delta, China	Uncultivated
JQ800923	Env. sequence from soil, Yellow River Delta, China	Uncultivated
HE817831	Env. sequence from sponge Vaceletia crypta	Uncultivated
JN672631	Env. sequence from surface sediment, East China Sea	Uncultivated
*Numbers in brackets refer to positions in genomic sequence corresponding to the 16S rRNA gene.
**Taxonomic order according to LPSN (http://www.bacterio.net/), where available.
